# Supplementary material for: N-Glycosylation Profile of Abrin Certified EU Reference Material
Source: Toxins (Basel). 2025 Feb 26;17(3):108. doi: 10.3390/toxins17030108 (PMC11945959; doi:10.3390/toxins17030108)
Supplement: Supplementary file 1 [file toxins-17-00108-s001.zip]

Archive with 1 entries (1 files):
- toxins-3434444-supplementary-done.pdf
